# Supplementary material for: Spatial structure of reproductive success infers mechanisms of ungulate invasion in Nearctic boreal landscapes
Source: Ecol Evol. 2020 Dec 17;11(2):900–11. doi: 10.1002/ece3.7103 (PMC7820139; doi:10.1002/ece3.7103)
Supplement: Supplementary file 3 — DeeeproSuccess [file ECE3-11-900-s003.R]

Archive with 1 entries (1 files):
- ECE3-11-900-s003.R.out
